# Supplementary material for: Date Fruit (Phoenix dactylifera L.) Cultivar Extracts: Nanoparticle Synthesis, Antimicrobial and Antioxidant Activities
Source: Molecules. 2022 Aug 13;27(16):5165. doi: 10.3390/molecules27165165 (PMC9415038; doi:10.3390/molecules27165165)
Supplement: Supplementary file 1 [file molecules-27-05165-s001.zip]

Archive with 1 entries (1 files):
- molecules-1850937-supplementary.pdf
